# Supplementary material for: The impact of surgery on long-term survival of patients with primary intestinal non-Hodgkin lymphomas based on SEER database
Source: Sci Rep. 2021 Nov 29;11:23047. doi: 10.1038/s41598-021-02597-1 (PMC8630038; doi:10.1038/s41598-021-02597-1)
Supplement: Supplementary file 1 — Supplementary Information. [file 41598_2021_2597_MOESM1_ESM.zip]

Archive with 5 entries (5 files):
- Supplemental figure legend.docx
- Supplementary Figure 1.pdf
- Supplementary Table 1.pdf
- Supplementary Table 2.pdf
- ~$pplemental figure legend.docx
